# Supplementary material for: NLRP3 Inflammasome Activation Modulates Neutrophil Extracellular Trap Formation and Aggravates Airway Inflammation in Bronchiectasis
Source: Research (Wash D C). 2025 Oct 17;8:0958. doi: 10.34133/research.0958 (PMC12696696; doi:10.34133/research.0958)
Supplement: Supplementary 1 — Supplementary Methods Figs. S1 to S8 Table S1 [file research.0958.f1.zip]

Archive with 9 entries (9 files):
- Supplementary FigureS1.tif
- Supplementary FigureS2.tif
- Supplementary FigureS3.tif
- Supplementary FigureS4.tif
- Supplementary FigureS5.tif
- Supplementary FigureS6.tif
- Supplementary FigureS7.tif
- Supplementary FigureS8.tif
- Supplementary Materials and Methods-20250923.docx
